# Supplementary material for: A pond-side test for Guinea worm: Development of a loop-mediated isothermal amplification (LAMP) assay for detection of Dracunculus medinensis
Source: Exp Parasitol. 2020 Oct;217:107960. doi: 10.1016/j.exppara.2020.107960 (PMC7526612; doi:10.1016/j.exppara.2020.107960)
Supplement: Multimedia component 1 [file mmc1.xml]

<?xml version="1.0" encoding="UTF-8" standalone="no"?><data:data><datasets><author>neil.boonham@ncl.ac.uk</author><type>0</type><dataset><value>1</value><reason>Data will be made available on request</reason><comments/></dataset></datasets></data:data>
